# Supplementary material for: CAPE: An R Package for Combined Analysis of Pleiotropy and Epistasis
Source: PLoS Comput Biol. 2013 Oct 24;9(10):e1003270. doi: 10.1371/journal.pcbi.1003270 (PMC3808451; doi:10.1371/journal.pcbi.1003270)
Supplement: Software S1 — R/cape software package. Source code, documentation, test data, and an instructive vignette for R/cape. (GZ) [file pcbi.1003270.s001.gz]

Archive with 97 entries (92 files):
- cape/DESCRIPTION
- cape/NAMESPACE
- cape/R
- cape/R/calc.delta.errors.R
- cape/R/calc.p.R
- cape/R/consec.pairs.R
- cape/R/create.covar.R
- cape/R/delete.pheno.R
- cape/R/direct.influence.R
- cape/R/error.prop.R
- cape/R/genome.wide.threshold.1D.R
- cape/R/get.col.num.R
- cape/R/get.covar.R
- cape/R/get.eigentraits.R
- cape/R/get.layout.mat.R
- cape/R/get.linearly.independent.R
- cape/R/get.network.R
- cape/R/get.pairs.for.pairscan.R
- cape/R/linkage.blocks.R
- cape/R/myImagePlot.R
- cape/R/norm.pheno.R
- cape/R/one.pairscan.R
- cape/R/pair.matrix.R
- cape/R/pairscan.R
- cape/R/plotCollapsedVarInf.R
- cape/R/plotNetwork.R
- cape/R/plotPairscan.R
- cape/R/plotSVD.R
- cape/R/plotSinglescan.R
- cape/R/plotVariantInfluences.R
- cape/R/read.population.R
- cape/R/remove.ind.with.missing.pheno.R
- cape/R/report.progress.R
- cape/R/rotate.mat.R
- cape/R/rz.transform.R
- cape/R/segment.region.R
- cape/R/select.by.chr.R
- cape/R/select.by.ind.R
- cape/R/select.eigentraits.R
- cape/R/select.markers.for.pairscan.R
- cape/R/select.pheno.R
- cape/R/set.covar.R
- cape/R/set.pairscan.thresh.R
- cape/R/singlescan.R
- cape/R/writeVariantInfluences.R
- cape/data
- cape/data/obesity.cross.rda
- cape/inst
- cape/inst/doc
- cape/inst/doc/cape.R
- cape/inst/doc/cape.Rnw
- cape/inst/doc/cape.pdf
- cape/man
- cape/man/calc.delta.errors.Rd
- cape/man/calc.p.Rd
- cape/man/cape-package.Rd
- cape/man/consec.pairs.Rd
- cape/man/create.covar.Rd
- cape/man/delete.pheno.Rd
- cape/man/direct.influence.Rd
- cape/man/error.prop.Rd
- cape/man/genome.wide.threshold.1D.Rd
- cape/man/get.col.num.Rd
- cape/man/get.covar.Rd
- cape/man/get.eigentraits.Rd
- cape/man/get.layout.mat.Rd
- cape/man/get.linearly.independent.Rd
- cape/man/get.network.Rd
- cape/man/get.pairs.for.pairscan.Rd
- cape/man/linkage.blocks.Rd
- cape/man/myImagePlot.Rd
- cape/man/norm.pheno.Rd
- cape/man/obesity.cross.Rd
- cape/man/one.pairscan.Rd
- cape/man/pair.matrix.Rd
- cape/man/pairscan.Rd
- cape/man/plotCollapsedVarInf.Rd
- cape/man/plotNetwork.Rd
- cape/man/plotPairscan.Rd
- cape/man/plotSVD.Rd
- cape/man/plotSinglescan.Rd
- cape/man/plotVariantInfluences.Rd
- cape/man/read.population.Rd
- cape/man/remove.ind.with.missing.pheno.Rd
- cape/man/report.progress.Rd
- cape/man/rotate.mat.Rd
- cape/man/rz.transform.Rd
- cape/man/segment.region.Rd
- cape/man/select.by.chr.Rd
- cape/man/select.by.ind.Rd
- cape/man/select.eigentraits.Rd
- cape/man/select.markers.for.pairscan.Rd
- cape/man/select.pheno.Rd
- cape/man/set.covar.Rd
- cape/man/set.pairscan.thresh.Rd
- cape/man/singlescan.Rd
- cape/man/writeVariantInfluences.Rd
