# Supplementary material for: CAPE: An R Package for Combined Analysis of Pleiotropy and Epistasis
Source: PLoS Comput Biol. 2013 Oct 24;9(10):e1003270. doi: 10.1371/journal.pcbi.1003270 (PMC3808451; doi:10.1371/journal.pcbi.1003270)
Supplement: Software S1 — R/cape software package. Source code, documentation, test data, and an instructive vignette for R/cape. (GZ) [file pcbi.1003270.s001.gz › cape/DESCRIPTION]

Package: cape
Type: Package
Title: Combined analysis of pleiotropy and epistasis
Version: 1.2
Date: 2013-04-02
Author: Anna L. Tyler, Wei Lu, Justin J. Hendrick, Vivek M. Philip, and Greg W. Carter
Maintainer: Anna L. Tyler <Anna.Tyler@jax.org>
Description: This package combines complementary information across multiple related phenotypes to infer directed epistatic interactions between genetic markers. The analysis in this package can be applied to a variety of engineered and natural populations.
Depends: R (>= 2.15.2), corpcor, evd, qpcR, Matrix, igraph, fdrtool
License: GPL-3
Packaged: 2013-07-25 19:17:31 UTC; atyler
