# Supplementary material for: CAPE: An R Package for Combined Analysis of Pleiotropy and Epistasis
Source: PLoS Comput Biol. 2013 Oct 24;9(10):e1003270. doi: 10.1371/journal.pcbi.1003270 (PMC3808451; doi:10.1371/journal.pcbi.1003270)
Supplement: Software S1 — R/cape software package. Source code, documentation, test data, and an instructive vignette for R/cape. (GZ) [file pcbi.1003270.s001.gz › cape/R/consec.pairs.R]

consec.pairs <-
function(elements){
	
	pair.mat <- matrix(NA, nrow = (length(elements)-1), ncol = 2)
	pair.mat[,1] <- elements[1:(length(elements)-1)]
	pair.mat[,2] <- elements[2:length(elements)]
	return(pair.mat)
	}
