# Supplementary material for: CAPE: An R Package for Combined Analysis of Pleiotropy and Epistasis
Source: PLoS Comput Biol. 2013 Oct 24;9(10):e1003270. doi: 10.1371/journal.pcbi.1003270 (PMC3808451; doi:10.1371/journal.pcbi.1003270)
Supplement: Software S1 — R/cape software package. Source code, documentation, test data, and an instructive vignette for R/cape. (GZ) [file pcbi.1003270.s001.gz › cape/R/delete.pheno.R]

delete.pheno <-
function(data.obj, phenotypes){
	
	pheno <- data.obj$pheno
	
	pheno.col <- get.col.num(pheno, phenotypes)
	
	if(length(pheno.col) > 0){
		new.pheno <- pheno[,-pheno.col]
		data.obj$pheno <- new.pheno
		}
	
	return(data.obj)
	
}
