# Supplementary material for: CAPE: An R Package for Combined Analysis of Pleiotropy and Epistasis
Source: PLoS Comput Biol. 2013 Oct 24;9(10):e1003270. doi: 10.1371/journal.pcbi.1003270 (PMC3808451; doi:10.1371/journal.pcbi.1003270)
Supplement: Software S1 — R/cape software package. Source code, documentation, test data, and an instructive vignette for R/cape. (GZ) [file pcbi.1003270.s001.gz › cape/R/get.covar.R]

get.covar <-
function(data.obj, covar.thresh = NULL){
	
	
	oneD <- data.obj$singlescan.results
	marker.names <- data.obj$marker.names

	if(is.null(covar.thresh)){
		covar.thresh <- data.obj$covar.thresh
		}else{
			data.obj$covar.thresh <- covar.thresh
			}
	
	covar.flags <- matrix(0, nrow = dim(oneD[[1]])[1], ncol = length(oneD))
	rownames(covar.flags) <- rownames(oneD[[1]])
	colnames(covar.flags) <- names(oneD)
		
	for(i in 1:dim(covar.flags)[2]){
		covar.flags[which(oneD[[i]][,"t.stat"] >= covar.thresh),i] <- 1
		}	

	data.obj$covar.flags <- covar.flags
	
	pair.covar <- data.obj$covar.for.pairscan
	if(!is.null(pair.covar)){
		markers.in.pair <- which(rownames(covar.flags) %in% rownames(pair.covar))
		new.pairscan.covar <- covar.flags[markers.in.pair,]
		data.obj$covar.for.pairscan <- new.pairscan.covar
		}

	
	return(data.obj)
}
