# Supplementary material for: CAPE: An R Package for Combined Analysis of Pleiotropy and Epistasis
Source: PLoS Comput Biol. 2013 Oct 24;9(10):e1003270. doi: 10.1371/journal.pcbi.1003270 (PMC3808451; doi:10.1371/journal.pcbi.1003270)
Supplement: Software S1 — R/cape software package. Source code, documentation, test data, and an instructive vignette for R/cape. (GZ) [file pcbi.1003270.s001.gz › cape/R/pair.matrix.R]

pair.matrix <-
function(elements, ordered = FALSE, self.pairs = FALSE){

		num.elements <- length(elements)
		
		x.mat <- matrix(elements, ncol = num.elements, nrow = num.elements, byrow = TRUE)
		y.mat <- matrix(elements, ncol = num.elements, nrow = num.elements, byrow = FALSE)
		
		if(ordered){
			
			if(self.pairs){
				upper.x <- c(x.mat[upper.tri(x.mat, diag = TRUE)], x.mat[lower.tri(x.mat, diag = FALSE)])
				upper.y <- c(y.mat[upper.tri(y.mat, diag = TRUE)], y.mat[lower.tri(y.mat, diag = FALSE)])
				}else{
					upper.x <- c(x.mat[upper.tri(x.mat, diag = FALSE)], x.mat[lower.tri(x.mat, diag = FALSE)])
					upper.y <- c(y.mat[upper.tri(y.mat, diag = FALSE)], y.mat[lower.tri(y.mat, diag = FALSE)])
					}

			}else{

			if(self.pairs){
				upper.x <- x.mat[upper.tri(x.mat, diag = TRUE)]
				upper.y <- y.mat[upper.tri(y.mat, diag = TRUE)]
				}else{
					upper.x <- x.mat[upper.tri(x.mat, diag = FALSE)]
					upper.y <- y.mat[upper.tri(y.mat, diag = FALSE)]
					}
				}
		
		
		pairs.mat <- cbind(upper.y, upper.x)
		colnames(pairs.mat) <- NULL
		return(pairs.mat)
	
	}
