# Supplementary material for: CAPE: An R Package for Combined Analysis of Pleiotropy and Epistasis
Source: PLoS Comput Biol. 2013 Oct 24;9(10):e1003270. doi: 10.1371/journal.pcbi.1003270 (PMC3808451; doi:10.1371/journal.pcbi.1003270)
Supplement: Software S1 — R/cape software package. Source code, documentation, test data, and an instructive vignette for R/cape. (GZ) [file pcbi.1003270.s001.gz › cape/R/pairscan.R]

pairscan <-
function(data.obj, scan.what = c("eigentraits", "raw.traits"), n.perm = NULL, min.per.genotype = NULL, max.pair.cor = NULL, verbose = FALSE, num.pairs.limit = 1e4, num.perm.limit = 1e7) {

	if(is.null(n.perm)){
		stop("The number of permutations must be specified.")
		}

	#take our various parts of the data object
	#for clarity of code later on.
	#taking the scanone.results just tells us which
	#phenotypes were scanned
	scanone.result <- data.obj$singlescan.results
	
	#we need to use the covariates determined from the 1D scan
	#in the 2D scan, so stop if the 1D scan has not been performed
	if(length(scanone.result) == 0){
		stop("singlescan() must be run on this object before pairscan()\n")
		}	


	#If the user does not specify a scan.what, 
	#default to eigentraits, basically, if eigen,
	#et, or ET are anywhere in the string, use the
	#eigentraits, otherwise, use raw phenotypes
	type.choice <- c(grep("eig", scan.what), grep("ET", scan.what), grep("et", scan.what)) #look for any version of eigen or eigentrait, the user might use.
	if(length(type.choice) > 0){ #if we find any, use the eigentrait matrix
		pheno <- data.obj$ET
		}else{
			pheno <- data.obj$pheno #otherwise, use the raw phenotype matrix
			}

	geno <- data.obj$geno.for.pairscan
	covar.flags <- data.obj$covar.for.pairscan

	if(is.null(geno)){
		stop("select.markers.for.pairscan() must be run before pairscan()")
		}
		
		
	num.markers <- dim(geno)[2]
	
	#fill in a matrix to index the marker pairs
	marker.matrix <- pair.matrix(colnames(geno))
	pared.marker.mat <- get.pairs.for.pairscan(geno, min.per.genotype = min.per.genotype, max.pair.cor = max.pair.cor, verbose = verbose)

	num.pairs <- dim(pared.marker.mat)[1]

	if(!is.null(num.pairs.limit) && num.pairs > num.pairs.limit){
		cat("\nThe number of pairs (",num.pairs,") exceeds ", num.pairs.limit, ".\n", sep = "")
		go.on <- readline(prompt = "Do you want to continue (y/n)?\n")
		if(length(grep("n", go.on))){
			message("Stopping pairwise scan...\n")
			return(data.obj)
		}else{
			cat("Continuing pairwise scan...\n")
		}
	}

	total.perms <- num.pairs*n.perm
	if(!is.null(num.perm.limit) && total.perms > num.perm.limit){
		choice <- readline(prompt = paste("The number of permutations (", total.perms, ") exceeds ", num.perm.limit, ".\nDo you want to proceed (y/n)?\n", sep = ""))
		if(length(grep("n", choice) > 0)){
			message("Stopping pair scan...")
			return(data.obj)
			}else{
				cat("Continuing pairwise scan...\n")
				}
			}
	cat("\nPerforming", n.perm, "permutations on", num.pairs, "marker pairs,\n")
	cat("For a total of", total.perms, "permutations\n")
	
	
	#make a list to hold the results. 
	#Tables from each of the phenotypes will be
	#put into this list
	results.list <- list()
	results.perm.list <- list()


	#run one.pairscan for each phenotype with results in scanone.result
	# if n.perm > 1 then call one.pairscan.perm()
	for(p in 1:length(scanone.result)){ 

		if(verbose){
			cat("\nScanning phenotype ", colnames(pheno)[p], ":\n", sep = "")
			}
				
		pairscan.results <- one.pairscan(phenotype.vector = pheno[,p], genotype.matrix = geno, covar.vector = covar.flags[,p], pairs.matrix = pared.marker.mat, n.perm = n.perm, verbose = verbose)
		results.list[[p]] <- pairscan.results[[1]]
		results.perm.list[[p]] <- pairscan.results[[2]]
		} #end looping over phenotypes
	 
	 

	names(results.list) <- names(scanone.result)
	names(results.perm.list) <- names(scanone.result)


		data.obj$"pairscan.results" <- results.list	  #add the results to the data object
		if (n.perm > 1) {
			data.obj$"pairscan.perm" <- results.perm.list
			}


	return(data.obj) #and return it
	
}
