# Supplementary material for: CAPE: An R Package for Combined Analysis of Pleiotropy and Epistasis
Source: PLoS Comput Biol. 2013 Oct 24;9(10):e1003270. doi: 10.1371/journal.pcbi.1003270 (PMC3808451; doi:10.1371/journal.pcbi.1003270)
Supplement: Software S1 — R/cape software package. Source code, documentation, test data, and an instructive vignette for R/cape. (GZ) [file pcbi.1003270.s001.gz › cape/R/plotVariantInfluences.R]

plotVariantInfluences <-
function(data.obj, p.or.q = 0.05, all.markers = FALSE, standardize = FALSE, not.tested.col = "lightgray", show.labels = TRUE, show.chr.boundaries = FALSE, label.chr = FALSE){
	
	var.influences <- data.obj$var.to.var.p.val
		
	pheno.inf <- data.obj$max.var.to.pheno.influence
	pheno.names <- names(data.obj$max.var.to.pheno.influence)
	num.pheno <- length(pheno.names)
	
	if(not.tested.col == TRUE){
		not.tested.col = "lightgray"
		}
	
	if(is.null(var.influences)){
		stop("calc.p() must be run to calculate variant-to-variant influences.")
		}

	if(is.null(pheno.inf)){
		stop("direct.influence() must be run to calculate variant-to-trait influences.")
		}

	
	if(all.markers){
		unique.markers <- colnames(data.obj$geno)
		}else{
		unique.markers <- unique(c(as.vector(var.influences[,"Source"]), as.vector(var.influences[,"Target"]), pheno.inf[[1]][,"marker"]))
		}
		
	unique.marker.locale <- which(colnames(data.obj$geno) %in% unique.markers)
	#get coordinates of the chromosome boundaries
	if(show.chr.boundaries){
		chromosomes <- data.obj$chromosome[sort(unique.marker.locale)]
		u_chr <- unique(chromosomes[which(!is.na(chromosomes))])
		chr.boundaries <- apply(matrix(u_chr, ncol = 1), 1, function(x) max(which(chromosomes == x))) + 0.5
		chr.boundaries <- c(0, chr.boundaries)
		if(label.chr){
			chr.names <- unique(chromosomes)
			}else{
			chr.names <- NULL
			}
		}else{
		chr.boundaries <- NULL
		chr.names <- NULL
		}
	
		
	marker.locale <- match(unique.markers, colnames(data.obj$geno))
	sorted.markers <- unique.markers[order(marker.locale)]
	
	var.influence.mat <- matrix(NA, nrow = length(unique.markers), ncol = length(unique.markers))
	var.pval.mat <- matrix(NA, nrow = length(unique.markers), ncol = length(unique.markers))
	colnames(var.influence.mat) <- rownames(var.influence.mat) <- colnames(var.pval.mat) <- rownames(var.pval.mat) <- sorted.markers
	
	pheno.influence.mat <- matrix(NA, nrow = length(unique.markers), ncol = num.pheno)
	pheno.pval.mat <- matrix(NA, nrow = length(unique.markers), ncol = num.pheno)
	colnames(pheno.influence.mat) <- colnames(pheno.pval.mat) <- pheno.names
	rownames(pheno.influence.mat) <- rownames(pheno.pval.mat) <- sorted.markers
	
	
	#fill the variant-to-variant matrix with test statistics with sources in rows and targets in columns
	var.sig.col <- as.vector(na.omit(match(c("qval", "lfdr", "p.adjusted"), colnames(var.influences))))
	for(i in 1:length(var.influences[,1])){
		if(standardize){
			var.influence.mat[as.character(var.influences[i,"Source"]), as.character(var.influences[i,"Target"])] <- as.numeric(as.vector(var.influences[i,"Effect"]))/as.numeric(as.vector(var.influences[i,"SE"]))
			}else{
			var.influence.mat[as.character(var.influences[i,"Source"]), as.character(var.influences[i,"Target"])] <- as.numeric(as.vector(var.influences[i,"Effect"]))		
				}
		var.pval.mat[as.character(var.influences[i,"Source"]), as.character(var.influences[i,"Target"])] <- as.numeric(as.vector(var.influences[i,var.sig.col]))
		}
	
	#fill the variant-to-phenotype matrix with test statistics 
	#(still with sources in rows and targets in columns)
	#use phenotypes or eigentraits based on user input
	pheno.sig.col <- as.vector(na.omit(match(c("qval", "lfdr", "p.adjusted"), colnames(pheno.inf[[1]]))))
	for(i in 1:length(unique.markers)){
			for(j in 1:length(pheno.names)){
				marker.locale <- which(pheno.inf[[j]][,"marker"] == unique.markers[i])
				if(length(marker.locale) > 0){
					if(standardize){	
						pheno.influence.mat[as.character(unique.markers[i]), pheno.names[j]] <- pheno.inf[[j]][marker.locale, "t.stat"]
						}else{
						pheno.influence.mat[as.character(unique.markers[i]), pheno.names[j]] <- pheno.inf[[j]][marker.locale, "coef"]
						}
				pheno.pval.mat[as.character(unique.markers[i]), pheno.names[j]] <- pheno.inf[[j]][marker.locale, pheno.sig.col]
				}else{
					pheno.influence.mat[as.character(unique.markers[i]), pheno.names[j]] <- NA
					pheno.pval.mat[unique.markers[i], pheno.names[j]] <- NA
					}
			}
		}
	
	
	
	full.inf.mat <- cbind(var.influence.mat, pheno.influence.mat)
	full.pval.mat <- cbind(var.pval.mat, pheno.pval.mat)
	
	full.inf.mat <- apply(full.inf.mat, 2, as.numeric)
	full.pval.mat <- apply(full.pval.mat, 2, as.numeric)
	
	marker.locale <- which(colnames(data.obj$geno) %in% sorted.markers)
	rownames(full.inf.mat) <- data.obj$marker.names[marker.locale]
	colnames(full.inf.mat) <- c(data.obj$marker.names[marker.locale], colnames(pheno.pval.mat))
	
	#get the coordinates for all pairs not tested
	not.tested.locale <- which(is.na(rotate.mat(full.inf.mat)), arr.ind = TRUE)
	
	if(not.tested.col == FALSE || is.na(not.tested.col)){
		full.inf.mat[not.tested.locale] <- NA
		not.tested.locale <- NULL
		}
	
	#take out any values that aren't significant by the cutoff
	full.inf.mat[which(full.pval.mat > p.or.q)] <- NA
		
	if(length(which(na.omit(as.vector(full.inf.mat)) != 0)) == 0){
			plot.new()
			plot.window(xlim = c(0,1), ylim = c(0,1))
			text(0.5, 0.5, "No Significant Interactions")
		}else{
		data.obj$full.adjacency <- full.inf.mat
		myImagePlot(full.inf.mat, min.x = (max(abs(full.inf.mat), na.rm = TRUE)*-1), max.x = max(abs(full.inf.mat), na.rm = TRUE), main = "Variant Influences", xlab = "Target", ylab = "Source", mark.coords = not.tested.locale, mark.col = not.tested.col, show.labels = show.labels, chromosome.coordinates = chr.boundaries, chr.names = chr.names)
		if(not.tested.col != "white"){
			legend("bottomright", legend = "not testable", col = not.tested.col, pch = 16)
			}
		}
	
	invisible(data.obj)

	
	}
