# Supplementary material for: CAPE: An R Package for Combined Analysis of Pleiotropy and Epistasis
Source: PLoS Comput Biol. 2013 Oct 24;9(10):e1003270. doi: 10.1371/journal.pcbi.1003270 (PMC3808451; doi:10.1371/journal.pcbi.1003270)
Supplement: Software S1 — R/cape software package. Source code, documentation, test data, and an instructive vignette for R/cape. (GZ) [file pcbi.1003270.s001.gz › cape/R/read.population.R]

read.population <-
function(filename = NULL, pheno.col = NULL, geno.col = NULL, delim = ",", na.strings = "-") {

	if(is.null(filename)){
		filename <- file.choose()
		}
		
	cross.data <- read.table(filename, na.strings = na.strings, stringsAsFactors = FALSE, sep = delim, header = TRUE)


    #determine where phenotypes end and genotypes begin by blanks in row 1
	beginGeno = match(FALSE, is.na(suppressWarnings(as.numeric(cross.data[1,]))))

	#add a check for non-numeric phenotypes
	pheno.classes <- NULL
	for(i in 1:(beginGeno-1)){
		pheno.classes <- c(pheno.classes, class(cross.data[,i]))
		}
		
	char.pheno <- which(pheno.classes == "character")

	if(length(char.pheno) > 0){
		message("All phenotypes must be numeric.\nMake sure NA strings are the same for phenotypes and genotypes.")
		cat("The following phenotype columns have character values:", colnames(cross.data)[char.pheno], sep = "\n")
		return(NULL)
		}

	chr <- as.vector(as.matrix(cross.data[1,beginGeno:dim(cross.data)[2]]))
	marker.loc <- as.numeric(cross.data[2,beginGeno:dim(cross.data)[2]])

	#take out the genotype matrix
	#It begins in the 3rd row after chromosome numbers and marker locations
	geno <- as.matrix(cross.data[3:dim(cross.data)[1],beginGeno:dim(cross.data)[2]])

	#if no phenotypes are specified, just take all phenotypes
	if(is.null(pheno.col)){
		pheno.col <- 1:(beginGeno-1)
		}
		
	#if phenotypes are specified as characters, find their
	#locations
	pheno.columns <- get.col.num(cross.data, pheno.col)
		
	#take out the phenotype matrix
	#It begins in the third row and includes the columns
	#specified by the user
	pheno <- as.matrix(cross.data[3:dim(cross.data)[1],pheno.columns])

	#convert pheno into a numeric matrix, so we can do 
	#matrix algebra on it later. If there are any non-numeric
	#phenotypes, convert them to numeric 
	pheno <- matrix(apply(pheno, 2, as.numeric), ncol = dim(pheno)[2], byrow = FALSE)
	colnames(pheno) <- colnames(cross.data)[pheno.columns]
		 	
   
   if(is.null(geno.col)){
	   	geno.col <- 1:dim(geno)[2]
   		}
   	geno.columns <- get.col.num(geno, geno.col)
  	geno <- geno[,geno.columns] 
   
    #run a check to see how the genotypes are stored.
	#genotypes can be stored as (0,1,2), ("A","H","B")
	#or as probabilities between 0 and 1
	#if the genotypes are stored as (0,1,2) or 
	#letters, we need to convert them to probabilities
    
    found.genotype.mode <- 0 #create a flag to determine whether we have figured out how the genotypes are encoded
    
    genotype.class <- class(cross.data[,beginGeno])
    if(genotype.class != "character"){
	    all.genotypes <- sort(unique(na.omit(as.numeric(as.matrix(geno))))) #get a vector of all genotypes used
	    }else{
		    all.genotypes <- sort(unique(na.omit(as.vector(as.matrix(geno)))))
		    if(length(all.genotypes) > 3){
		    	#look for empty genotypes
		    	cat("I have detected", length(all.genotypes), "genotypes:\n")
		    	print(all.genotypes)
				stop("Please check for missing genotype values or other errors in the genotype data.")
		    	}
	    	}
	
	#check to see if the genotypes are encoded as letters

  	if(genotype.class == "character"){
  		het.present <- grep("H", all.genotypes)
  		if(length(all.genotypes) > 2 && length(het.present) == 0){
  			stop("Heterozygotes must be coded by H")
  			}
  			
 		
  		found.genotype.mode <- 1 #indicate that we have found the genotype mode for the file
		#assign baseGeno and notBaseGeno
	    #the baseGeno is assigned a numeric value
	    #of 0. The notBaseGeno is assigned 1
	    #by default we make the first letter
	    #alphabetically the base genotype
	    if(length(all.genotypes) == 3){
			baseGeno <- all.genotypes[all.genotypes != "H"][1]
			notBaseGeno <- all.genotypes[all.genotypes != "H"][2]
			cat("The genotypes are encoded as ", baseGeno, ", H, ", notBaseGeno, "\nConverting to 0, 0.5, 1.\n", sep = "")
			}else{
			baseGeno <- all.genotypes[all.genotypes != "H"][1]
			notBaseGeno <- "H"
			cat("The genotypes are encoded as ", baseGeno, " and H\nConverting to 0 and 0.5.\n", sep = "")
	 		}
	

	
	    #turn baseGeno, H, and notBaseGeno to 0, .5, and 1 respectively
		#This function takes in a vector and converts the letters to
		#the appropriate numbers
	
		convert.geno.letter <- function(genotypes){
			genotypes[which(as.character(genotypes) == baseGeno)] <- 0
	    	genotypes[which(as.character(genotypes) == notBaseGeno)] <- 1
	    	if(length(all.genotypes) == 3){
	    		genotypes[which(as.character(genotypes) == "H")] <- 0.5
	    		}
	    	return(as.numeric(genotypes))
	    	}
		    
			
	
	
	 	geno <- apply(geno, 2, convert.geno.letter) 
  		}
    
	
 	#check to see if the genotypes are encoded as (0, 1, 2)
 	numeric.test <- which(all.genotypes == 2) #check for 2, since 2 is unique to this encoding
 	if(length(numeric.test) > 0){
 		cat("The genotypes are encoded as 0, 1, 2.\nConverting to 0, 0.5, 1.\n")
 		found.genotype.mode <- 1 #set the flag indicating we've figured out the encoding
 		#turn 0, 1, 2 into 0, 0.5 and 1 respectively
		convert.geno.number <- function(genotypes){
	        genotypes[which(as.numeric(genotypes) == 1)] <- 0.5
	        genotypes[which(as.numeric(genotypes) == 2)] <- 1
	        return(as.numeric(genotypes))
			}
	
	 	geno <- apply(geno, 2, convert.geno.number) 

	 	}
 	
 	#if we still haven't found the genotype mode yet
 	#check to see if the genotypes are encoded as probabilities
 	if(found.genotype.mode == 0){
 		min.geno <- min(all.genotypes); max.geno <- max(all.genotypes) #find the max and min values for genotypes
 		if(min.geno >= 0 && max.geno <= 1){ #and make sure they are bounded as probabilities are
 			found.genotype.mode <- 1 #set the flag to indicate we have found the genotype mode
 			cat("The genotypes are encoded as probabilities.\nNo conversion needed.\n")
 			
			#we still need to conver the data frame to a numeric matrix for later compatibility
 			convert.geno.prob <- function(genotypes){
		        return(as.numeric(genotypes))
				}
	
		 	geno <- apply(geno, 2, convert.geno.prob) 

 			}
 		}
 	
 	
 	#If after all this, we haven't found the genotype encoding, stop and warn the user
 	if(found.genotype.mode == 0){
 		stop("\nGenotypes must be encoded as (0, 1, 2), (A,H,B), or probabilities.\n")
 		}

	#construct the data object
	marker.names <- colnames(geno)
	colnames(geno) <- 1:dim(geno)[2]

	final.data <- list(pheno, geno, chr, marker.names, marker.loc)
	names(final.data) <- c("pheno", "geno", "chromosome", "marker.names", "marker.location")
	     
	cat("Read in the following data:\n")
	cat("\t-", dim(pheno)[1], "individuals -\n")
	cat("\t-", dim(geno)[2], "markers -\n")
	cat("\t-", dim(pheno)[2], "phenotypes -\n")


    return(final.data)
    
    
}
