# Supplementary material for: CAPE: An R Package for Combined Analysis of Pleiotropy and Epistasis
Source: PLoS Comput Biol. 2013 Oct 24;9(10):e1003270. doi: 10.1371/journal.pcbi.1003270 (PMC3808451; doi:10.1371/journal.pcbi.1003270)
Supplement: Software S1 — R/cape software package. Source code, documentation, test data, and an instructive vignette for R/cape. (GZ) [file pcbi.1003270.s001.gz › cape/R/rotate.mat.R]

rotate.mat <-
function(mat){

	new.mat <- matrix(NA, nrow = dim(mat)[2], ncol = dim(mat)[1])
	#reverse each column i of the original
	#matrix and put it into row i in the
	#new matrix
	for(i in 1:dim(mat)[2]){
		new.mat[i,] <- rev(mat[,i])
		}
		rownames(new.mat) <- colnames(mat)
		colnames(new.mat) <- rownames(mat)
		return(new.mat)
	}
