# Supplementary material for: CAPE: An R Package for Combined Analysis of Pleiotropy and Epistasis
Source: PLoS Comput Biol. 2013 Oct 24;9(10):e1003270. doi: 10.1371/journal.pcbi.1003270 (PMC3808451; doi:10.1371/journal.pcbi.1003270)
Supplement: Software S1 — R/cape software package. Source code, documentation, test data, and an instructive vignette for R/cape. (GZ) [file pcbi.1003270.s001.gz › cape/R/select.eigentraits.R]

select.eigentraits <-
function(data.obj, traits.which = c(1,2)){
	
	ET <- data.obj$ET
	
	if(max(traits.which) > dim(ET)[2]){
		stop("Undefined ET have been specified.")
		}
	if(length(unique(traits.which)) < length(traits.which)){
		stop("There are redundant ET specified.")
		}
	selected.ET <- ET[,traits.which]
	data.obj$ET <- selected.ET
	return(data.obj)
	
}
