# Supplementary material for: CAPE: An R Package for Combined Analysis of Pleiotropy and Epistasis
Source: PLoS Comput Biol. 2013 Oct 24;9(10):e1003270. doi: 10.1371/journal.pcbi.1003270 (PMC3808451; doi:10.1371/journal.pcbi.1003270)
Supplement: Software S1 — R/cape software package. Source code, documentation, test data, and an instructive vignette for R/cape. (GZ) [file pcbi.1003270.s001.gz › cape/R/set.covar.R]

set.covar <-
function(data.obj, markers, pheno = NULL, is.covar = TRUE, plot.covar = TRUE){
	
	

	covar.flags <- data.obj$covar.flags
	if(is.null(pheno)){
		pheno <- names(data.obj$singlescan.results)
		}
	
	
	if(is.character(markers[1])){
		row.locale <- which(data.obj$marker.names %in% markers)
		}else{
		row.locale <- markers
		}

	if(length(row.locale) < length(markers)){
		if(is.character(markers)[1]){
			didnt.find <- setdiff(markers, rownames(covar.flags)[row.locale])
			}else{
			didnt.find <- setdiff(markers, c(1:dim(covar.flags)[1])[row.locale])		
			}
		cat("\nI couldn't find the following markers:\n")
		cat(didnt.find, sep = "\n")
		return(data.obj)
		}


	if(is.character(pheno)[1]){
		col.locale <- which(colnames(covar.flags) %in% pheno)		
		}else{
		col.locale <- pheno	
		}

	if(length(col.locale) < length(pheno)){
		if(is.character(pheno)[1]){
			didnt.find <- setdiff(pheno, colnames(covar.flags)[col.locale])
			}else{
			didnt.find <- setdiff(pheno, c(1:dim(covar.flags)[2])[col.locale])	
			}
		cat("\nI couldn't find the following phenotypes:\n")
		cat(didnt.find, sep = "\n")
		return(data.obj)	
		}


	if(is.covar){
		covar.flags[row.locale, col.locale] <- 1
		}else{
		covar.flags[row.locale, col.locale] <- 0	
		}
		

		data.obj$covar.flags <- covar.flags
	
	if(plot.covar){
		plotSinglescan(data.obj, mark.covar = TRUE)
		}

	pair.covar <- data.obj$covar.for.pairscan
	
	if(!is.null(pair.covar)){
		markers.in.pair <- which(rownames(covar.flags) %in% rownames(pair.covar))
		new.pairscan.covar <- covar.flags[markers.in.pair,]
		data.obj$covar.for.pairscan <- new.pairscan.covar
		}

	return(data.obj)

}
