# Supplementary material for: CAPE: An R Package for Combined Analysis of Pleiotropy and Epistasis
Source: PLoS Comput Biol. 2013 Oct 24;9(10):e1003270. doi: 10.1371/journal.pcbi.1003270 (PMC3808451; doi:10.1371/journal.pcbi.1003270)
Supplement: Software S1 — R/cape software package. Source code, documentation, test data, and an instructive vignette for R/cape. (GZ) [file pcbi.1003270.s001.gz › cape/R/set.pairscan.thresh.R]

set.pairscan.thresh <-
function(data.obj, pairscan.thresh){
	
	if(!is.numeric(pairscan.thresh)){
		stop("pairscan.thresh must be a numeric value.")
		}
	
	data.obj$pairscan.thresh <- pairscan.thresh
	return(data.obj)	
}
