# Supplementary material for: CAPE: An R Package for Combined Analysis of Pleiotropy and Epistasis
Source: PLoS Comput Biol. 2013 Oct 24;9(10):e1003270. doi: 10.1371/journal.pcbi.1003270 (PMC3808451; doi:10.1371/journal.pcbi.1003270)
Supplement: Software S1 — R/cape software package. Source code, documentation, test data, and an instructive vignette for R/cape. (GZ) [file pcbi.1003270.s001.gz › cape/man/myImagePlot.Rd]

\name{myImagePlot}
\alias{myImagePlot}
%- Also NEED an \alias for EACH other topic documented here.
\title{ 
	Used in plotting results of pair scan.
}
\description{
This is an internal plotting function that plots matrix images on a yellow and blue scale with a color bar. It is called by \code{\link{plotPairscan}}
}
\usage{
myImagePlot(x, ...)
}
%- maybe also usage for other objects documented here.
\arguments{
  \item{x}{
	The matrix to be plotted as an image
}
  \item{\dots}{
	Additional plotting arguments, such as x and y labels. MyImagePlot also looks for min.x and max.x arguments to specify the scale of z values on which the x matrix should be plotted.
}
}
\author{
Vivek M. Philip, Anna L. Tyler, Wei Lu, Justin J. Hendrick, and Gregory W. Carter
}
%% ~Make other sections like Warning with \section{Warning }{....} ~
\seealso{
\code{\link{plotPairscan}}
}
% Add one or more standard keywords, see file KEYWORDS in the
% R documentation directory.
\keyword{internal}
\keyword{hplot}% __ONLY ONE__ keyword per line
