# Supplementary material for: CAPE: An R Package for Combined Analysis of Pleiotropy and Epistasis
Source: PLoS Comput Biol. 2013 Oct 24;9(10):e1003270. doi: 10.1371/journal.pcbi.1003270 (PMC3808451; doi:10.1371/journal.pcbi.1003270)
Supplement: Software S1 — R/cape software package. Source code, documentation, test data, and an instructive vignette for R/cape. (GZ) [file pcbi.1003270.s001.gz › cape/man/plotCollapsedVarInf.Rd]

\name{plotCollapsedVarInf}
\alias{plotCollapsedVarInf}
%- Also NEED an '\alias' for EACH other topic documented here.
\title{
Plot variant-to-variant influences
}
\description{
This function plots the final network as does \code{\link{plotVariantInfluences}}, but it plots the network condensed by linkage blocks as performed by \code{\link{get.network}}. This function can only be run after running \code{\link{get.network}}
}
\usage{
plotCollapsedVarInf(data.obj, expand.labels = FALSE, all.markers = FALSE)
}
%- maybe also 'usage' for other objects documented here.
\arguments{
  \item{data.obj}{
	The object in which all results are stored. See \code{\link{read.population}}.
}
	\item{expand.labels}{
		A logical value. If FALSE, the markers are labeled as linkage blocks ("block1", "block2" and so forth). If TRUE, the block labels are expanded to show allmarker names included in each block.
	}
	\item{all.markers}{
		A logical value. If TRUE all markers are plotted. If FALSE only markers tested in the pair scan are plotted.
}
}
\author{
Anna L. Tyler, Wei Lu, Justin J. Hendrick, Vivek M. Philip, and Gregory W. Carter
}

\seealso{
\code{\link{pairscan}}}
\examples{
# not run
# plotCollapsedVarInf(obesity.cross)
}
% Add one or more standard keywords, see file 'KEYWORDS' in the
% R documentation directory.
\keyword{hplot}
