# Supplementary material for: CAPE: An R Package for Combined Analysis of Pleiotropy and Epistasis
Source: PLoS Comput Biol. 2013 Oct 24;9(10):e1003270. doi: 10.1371/journal.pcbi.1003270 (PMC3808451; doi:10.1371/journal.pcbi.1003270)
Supplement: Software S1 — R/cape software package. Source code, documentation, test data, and an instructive vignette for R/cape. (GZ) [file pcbi.1003270.s001.gz › cape/man/plotSVD.Rd]

\name{plotSVD}
\alias{plotSVD}
%- Also NEED an \alias for EACH other topic documented here.
\title{ 
	Plot the results of the singular value decomposition of the phenotype matrix
}
\description{
This function plots the results of the singular value decomposition (SVD) of the phenotype matrix. This plot is useful for selecting eigentraits for further analysis.
}
\usage{
plotSVD(data.obj, orientation = c("vertical", "horizontal"))
}
%- maybe also usage for other objects documented here.
\arguments{
  \item{data.obj}{
	The object in which all results are stored. See \code{\link{read.population}}.
}
  \item{orientation}{
	A character string ("vertical", or "horizontal") indicating whether the plot should be vertically or horizontally oriented.
}
}
\value{
No values are returned
}
\author{
Anna L. Tyler, Wei Lu, Justin J. Hendrick, Vivek M. Philip, and Gregory W. Carter
}
%% ~Make other sections like Warning with \section{Warning }{....} ~
\seealso{
\code{\link{get.eigentraits}}
}
\examples{
# not run
# plotSVD(obesity.cross)
}
% Add one or more standard keywords, see file KEYWORDS in the
% R documentation directory.
\keyword{hplot}
