# Supplementary material for: CAPE: An R Package for Combined Analysis of Pleiotropy and Epistasis
Source: PLoS Comput Biol. 2013 Oct 24;9(10):e1003270. doi: 10.1371/journal.pcbi.1003270 (PMC3808451; doi:10.1371/journal.pcbi.1003270)
Supplement: Software S1 — R/cape software package. Source code, documentation, test data, and an instructive vignette for R/cape. (GZ) [file pcbi.1003270.s001.gz › cape/man/plotSinglescan.Rd]

\name{plotSinglescan}
\alias{plotSinglescan}
%- Also NEED an \alias for EACH other topic documented here.
\title{ Plot the results of singlescan
}
\description{
This function plots the results obtained from the single-marker regression performed by singlescan. The effects (\eqn{\beta}) of each regression on each phenotype or eigentrait are plotted as a vertical line. Chromosomes and traits for plotting can be specified.
}
\usage{
plotSinglescan(data.obj, chr = NULL, traits = NULL, standardized = TRUE, 
mark.covar = TRUE, mark.chr = TRUE, plot.type = "h", overlay = FALSE, 
trait.colors = NULL, show.rejected.markers = FALSE, 
show.selected.markers = FALSE)
}
%- maybe also usage for other objects documented here.
\arguments{
  \item{data.obj}{
	The object in which all results are stored. See \code{\link{read.population}}.
}
	\item{chr}{
		An optional vector indicating which chromosomes should be plotted. If NULL, the default, all chromosomes are plotted.
	}
	\item{traits}{
		An optional vector indicating which traits should be plotted. If NULL, the default, all traits are plotted.
	}
	\item{standardized}{
		A logical value. If TRUE, the absolute value of the regression t statistics (\eqn{\beta/\sigma}) are plotted. If FALSE, the raw regression coefficients (\eqn{\beta}) are plotted.
	}
	\item{mark.covar}{
		A logical value. If TRUE, the covarates for the pair scan are marked in red. If FALSE, all markers are plotted in black.
	}
	\item{mark.chr}{
		A lovical value. If TRUE, alternating chromosomes are shaded in gray to aid in visualizing chromosome boundaries.
		}
	\item{plot.type}{
		A character indicating whether the marker effects should be plotted as vertical lines ("h"), points ("p"), lines ("l"), or both lines and points ("b"). 
	}
	\item{overlay}{
		A logical value indicating whether plots of scans should be overlayed on top of each other or plotted in separate panels.
	}
		\item{trait.colors}{
			If overlay is TRUE, this argument specifies different colors for the ovelayed scans. There are four default colors (black, blue, purple, darkgreen). Alternate or additional colors can be specified manally.
		}
		\item{show.selected.markers}{
			A logical value. If \code{\link{select.markers.for.pairscan}} has been run, setting this value to TRUE places indicators above markers that have been selected for the pair scan.
			}
		\item{show.rejected.markers}{
			A logical value. If \code{\link{select.markers.for.pairscan}} has been run, setting this value to TRUE places indicators above markers that have been rejected from being included in the pair scan. show.selected.markers and show.rejected markers cannot be set to TRUE simultaneously.
			}

}
\value{
Nothing is returned from this function. It produces a plot of the effects 
}
\author{
Anna L. Tyler, Wei Lu, Justin J. Hendrick, Vivek M. Philip, and Gregory W. Carter
}
%% ~Make other sections like Warning with \section{Warning }{....} ~
\seealso{
\code{\link{singlescan}}, \code{\link{select.markers.for.pairscan}}
}
\examples{
# not run 
# plot all markers and both eigentraits
# plotSinglescan(obesity.cross)
# plot only results from chromosomes 1 through 4
# plotSinglescan(obesity.cross, chr = c(1:4))
}
% Add one or more standard keywords, see file KEYWORDS in the
% R documentation directory.
\keyword{hplot}
