# Supplementary material for: CAPE: An R Package for Combined Analysis of Pleiotropy and Epistasis
Source: PLoS Comput Biol. 2013 Oct 24;9(10):e1003270. doi: 10.1371/journal.pcbi.1003270 (PMC3808451; doi:10.1371/journal.pcbi.1003270)
Supplement: Software S1 — R/cape software package. Source code, documentation, test data, and an instructive vignette for R/cape. (GZ) [file pcbi.1003270.s001.gz › cape/man/rotate.mat.Rd]

\name{rotate.mat}
\alias{rotate.mat}
%- Also NEED an \alias for EACH other topic documented here.
\title{ Rotate a matrix 90 degrees clockwise
}
\description{
This function rotates an image such that when it is plotted by \code{\link{image}} it is plotted in the same orientation that the matrix is printed to the screen.
}
\usage{
rotate.mat(mat)
}
%- maybe also usage for other objects documented here.
\arguments{
  \item{mat}{
	A matrix to be rotated
}
}
\value{
A matrix that is rotated 90 degrees clockwise from the original matrix is returned 
}
\author{
Anna L. Tyler, Wei Lu, Justin J. Hendrick, Vivek M. Philip, and Gregory W. Carter
}
\examples{
mat <- matrix(1:10, ncol = 10, nrow = 10)
rot.mat <- rotate.mat(mat)
rot.mat
}
% Add one or more standard keywords, see file KEYWORDS in the
% R documentation directory.
\keyword{internal}
\keyword{manip}% __ONLY ONE__ keyword per line
