# Supplementary material for: CAPE: An R Package for Combined Analysis of Pleiotropy and Epistasis
Source: PLoS Comput Biol. 2013 Oct 24;9(10):e1003270. doi: 10.1371/journal.pcbi.1003270 (PMC3808451; doi:10.1371/journal.pcbi.1003270)
Supplement: Software S1 — R/cape software package. Source code, documentation, test data, and an instructive vignette for R/cape. (GZ) [file pcbi.1003270.s001.gz › cape/man/set.pairscan.thresh.Rd]

\name{set.pairscan.thresh}
\alias{set.pairscan.thresh}
%- Also NEED an \alias for EACH other topic documented here.
\title{
Manually set the threshold by which markers are selected for the pair scan
}
\description{
This function sets the threshold used to filter genetic markers for the pair scan. The threshold is a numeric t statistic (\eqn{\beta/\sigma}). If use of the threshold is indicated in \code{\link{select.markers.for.pairscan}}, only markers with t statistics exceeding the threshold will be selected for the pairscan. Thresholding is useful when the number of genotyped markers is large and an exhaustive pairwise scan is impractical.
}
\usage{
set.pairscan.thresh(data.obj, pairscan.thresh)
}
%- maybe also usage for other objects documented here.
\arguments{
  \item{data.obj}{
	The object in which all results are stored. See \code{\link{read.population}}.
	}
	\item{pairscan.thresh}{
		A numeric value indicating the t statistic (\eqn{\beta/\sigma}) to be used as the threshold.
		}
}
\value{
This function returns the data object containing the specified pairscan threshold.
}
\references{
Carter, G. W., Hays, M., Sherman, A., & Galitski, T. (2012). Use of pleiotropy to model genetic interactions in a population. PLoS genetics, 8(10), e1003010. doi:10.1371/journal.pgen.1003010
}
\author{
Anna L. Tyler, Wei Lu, Justin J. Hendrick, Vivek M. Philip, and Gregory W. Carter
}
%% ~Make other sections like Warning with \section{Warning }{....} ~
\seealso{
\code{\link{select.markers.for.pairscan}}, \code{\link{pairscan}}
}
\examples{
# not run
# obesity.cross <- set.pairscan.thresh(obesity.cross, pairscan.thresh = 3.5)
# plotSinglescan(obesity.cross)
}
% Add one or more standard keywords, see file KEYWORDS in the
% R documentation directory.
\keyword{manip}
