# Supplementary material for: CAPE: An R Package for Combined Analysis of Pleiotropy and Epistasis
Source: PLoS Comput Biol. 2013 Oct 24;9(10):e1003270. doi: 10.1371/journal.pcbi.1003270 (PMC3808451; doi:10.1371/journal.pcbi.1003270)
Supplement: Software S1 — R/cape software package. Source code, documentation, test data, and an instructive vignette for R/cape. (GZ) [file pcbi.1003270.s001.gz › cape/man/singlescan.Rd]

\name{singlescan}
\alias{singlescan}
%- Also NEED an \alias for EACH other topic documented here.
\title{ 
	Run the single-variant regression for all phenotypes
}
\description{
This function runs the single-variant regression for either raw phenotypes or eigentraits. It also performs permutation testing and adds two significance thresholds to the data object. One threshold optionally determines the significance cutoff for pairwise testing, and the other optionally determines the significance cutoff for which markers will be used as covariates in the pairwise scan.
}
\usage{
singlescan(data.obj, n.perm = NULL, covar = NULL, 
scan.what = c("eigentraits", "raw.traits"), 
auto.covar.selection = FALSE, alpha.for.covar = 0.01, 
alpha.for.pairs = 0.1, verbose = FALSE)
}
%- maybe also usage for other objects documented here.
\arguments{
  \item{data.obj}{
	The object in which all results are stored. See \code{\link{read.population}}.
}
  \item{n.perm}{
	The number of permutations to be performed.
}
  \item{covar}{
	A vector of marker names to be used as covariates. See \code{\link{create.covar}}.
}
  \item{scan.what}{
	A character string indicating uniquely whether raw traits or eigentraits should be tested.
}
	\item{auto.covar.selection}{
		A logical value. If TRUE, markers are designated automatically as covariates if their effects are greater than the threshold determined by alpha.for.covar. If FALSE, covariates are not selected. To designate covariates manually, use \code{\link{set.covar}}.
	}
  \item{alpha.for.covar}{
	A numeric value specifying the alpha value that can optionally be used as a threshold for automatic covariate selection. If auto.covar.selection is TRUE, markers with significant effects determined by this alpha value will automatically be designated as covariates in the pairscan.
}
  \item{alpha.for.pairs}{
	A numeric value specifying the alpha value that can optionally be used to select markers for the pairscan. (See \code{\link{select.markers.for.pairscan}}).
}
  \item{verbose}{
	A logical value indicating whether the progress of the scan should be printed to the screen.
}
}
\value{
The data object is returned with two additional elements:
\item{singlescan.results}{A list in which each element corresponds to one trait being scanned. Each element contains a table with the results from the single-marker scan. The table includes, in columns, the effect size marker, the standard error of the effect size, the t statistic from the regression, and the p value. There is one row for each marker.}
\item{covar.flags}{A table indicating which variant, in rows, should be used as a covariate in the scan of each phenotype, in columns. A variant is designated as a covariate with a 1.}
}
\references{
Carter, G. W., Hays, M., Sherman, A., & Galitski, T. (2012). Use of pleiotropy to model genetic interactions in a population. PLoS genetics, 8(10), e1003010. doi:10.1371/journal.pgen.1003010
}
\author{
Anna L. Tyler, Wei Lu, Justin J. Hendrick, Vivek M. Philip, and Gregory W. Carter
}
%% ~Make other sections like Warning with \section{Warning }{....} ~
\seealso{
\code{\link{select.markers.for.pairscan}}, \code{\link{set.covar}}, \code{\link{get.covar}}
}
\examples{
# not run
# obesity.cross <- singlescan(obesity.cross, n.perm = 10, 
# alpha.for.pairs = 0.01, alpha.for.covar = 0.1, scan.what = "eigentraits", 
# verbose = TRUE)
}
% Add one or more standard keywords, see file KEYWORDS in the
% R documentation directory.
\keyword{regression}
